# Supplementary material for: Host Genetic Variants and Gene Expression Patterns Associated with Epstein-Barr Virus Copy Number in Lymphoblastoid Cell Lines
Source: PLoS One. 2014 Oct 7;9(10):e108384. doi: 10.1371/journal.pone.0108384 (PMC4188571; doi:10.1371/journal.pone.0108384)
Supplement: File S2 — Spreadsheet of EBV copy number data for HapMap and 1000 Genomes LCLs included in this study. (XLSX) [file pone.0108384.s003.xlsx]

## Sheet: EBV_load_LCLs_110712
IID	pheno
HG01500	26.1567
HG01501	25.6867
HG01503	25.99
HG01504	25.2633
HG01506	25.89
HG01507	27.0367
HG01509	26.58
HG01510	26.09
HG01512	25.26
HG01513	25.3267
HG01515	25.1967
HG01516	24.1367
HG01518	25.7267
HG01519	25.4967
HG01521	25.34
HG01522	26.3567
HG01524	25.3967
HG01525	24.2067
HG01527	26.7433
HG01528	25.7033
HG01530	25.4633
HG01531	24.0233
HG01536	27.06
HG01537	25.34
HG01602	25.6433
HG01603	26.9767
HG01605	24.3433
HG01606	26.17
HG01607	25.09
HG01608	25.0867
HG01610	27.8733
HG01612	27.9733
HG01613	26.0033
HG01615	24.6933
HG01617	25.6567
HG01618	22.7633
HG01619	26.1667
HG01620	25.1667
HG01623	23.9467
HG01624	22.6467
HG01625	24.66
HG01626	25.0833
HG01628	23.4733
HG01630	25.1067
HG01631	23.9
HG01632	24.8033
HG01668	23.92
HG01669	23.3433
HG01670	22.8133
HG01672	23.8633
HG01673	24.3633
HG01675	24.5567
HG01676	21.47
HG01678	22.4233
HG01679	21.0167
HG01680	24.0333
HG01682	25.1
HG01684	25.2767
HG01685	22.72
HG01686	22.6933
HG01694	26.2267
HG01695	24.97
HG01697	23.24
HG01699	23.16
HG01700	25.9233
HG01701	23.71
HG01704	24.34
HG01705	23.2167
HG01707	25.0167
HG01708	23.9067
HG01709	23.6333
HG01710	23.75
HG01746	22.4467
HG01747	23.9033
HG01756	24.81
HG01757	7.41333
HG01761	23.3333
HG01762	23.9333
HG01770	23.7433
HG01771	23.9933
HG01773	23.53
HG01775	22.9267
HG01776	25.2767
HG01777	25.39
HG01779	25.5033
HG01781	24.69
HG01783	24.45
HG01784	22.9667
HG02220	23.6033
HG02221	25.06
HG02223	22.6233
HG02224	22.7167
HG02230	21.9833
HG02231	22.7033
HG02232	23.6067
HG02233	24.05
HG02235	24.84
HG02236	23.7867
HG02238	22.79
HG02239	23.4233
NA06985	20.125
NA06991	20.92
NA06993	23.35
NA06994	24.95
NA07000	21.375
NA07019	21.245
NA07022	21.775
NA07029	23.03
NA07034	22.365
NA07048	23.68
NA07055	23.165
NA07056	23.59
NA07345	23.1
NA07357	23.785
NA10830	25.495
NA10831	22.84
NA10835	25.435
NA10838	21.715
NA10839	26.55
NA10846	25.07
NA10847	22.875
NA10851	24.73
NA10854	23.76
NA10855	24.365
NA10856	21.315
NA10857	23.67
NA10859	21.145
NA10860	23.315
NA10861	23.83
NA10863	22.645
NA11829	21.505
NA11830	22.21
NA11831	25.36
NA11832	22.155
NA11839	21.07
NA11840	23.42
NA11881	24.01
NA11882	27.03
NA11992	23.95
NA11993	25.64
NA11993	23.245
NA11994	29.02
NA11995	26.21
NA12003	25.03
NA12003	23.655
NA12004	23.115
NA12005	24.77
NA12006	24.055
NA12043	24.54
NA12044	22.525
NA12056	21.66
NA12057	23.475
NA12144	25.26
NA12145	24.975
NA12146	25.01
NA12154	24.06
NA12155	23.405
NA12156	24.38
NA12156	24.57
NA12234	24.305
NA12236	25.51
NA12239	23.68
NA12248	24.93
NA12248	23.64
NA12249	22.555
NA12264	26.77
NA12707	20.985
NA12716	23.11
NA12717	24.55
NA12740	26.995
NA12751	25.95
NA12752	26.77
NA12753	24.6
NA12760	21.78
NA12761	24.22
NA12762	23.375
NA12763	23.705
NA12801	22.645
NA12802	22.49
NA12812	21.925
NA12813	23.615
NA12814	23
NA12815	24.99
NA12864	27.12
NA12865	21.255
NA12872	23.825
NA12873	26.12
NA12874	21.505
NA12875	22.02
NA12878	23.96
NA12891	25.74
NA18500	23.34
NA18501	23.18
NA18503	23.605
NA18504	22.85
NA18506	22.5
NA18507	22.97
NA18516	23.77
NA18517	24.56
NA18522	23.35
NA18523	22.575
NA18524	23.24
NA18526	25.295
NA18529	25.85
NA18532	26.545
NA18537	25.095
NA18540	23.14
NA18542	27.675
NA18545	25.415
NA18547	25.48
NA18550	24.205
NA18552	26.08
NA18555	23.36
NA18558	23.745
NA18561	25.52
NA18562	25.535
NA18563	25.05
NA18564	25.3
NA18566	23.81
NA18570	24.35
NA18571	25.335
NA18572	24.67
NA18573	24.705
NA18576	24.795
NA18577	26.74
NA18579	24.965
NA18582	24.75
NA18592	24.685
NA18593	22.36
NA18594	26.53
NA18594	27.03
NA18603	25.645
NA18603	26.055
NA18605	26.285
NA18608	24.87
NA18609	24.18
NA18609	23.575
NA18611	24.905
NA18612	26.835
NA18620	24.575
NA18621	25.825
NA18622	24.245
NA18623	25.715
NA18624	23.78
NA18632	24.055
NA18633	24.845
NA18635	23.85
NA18636	27.405
NA18637	26.485
NA18852	24.355
NA18853	23.49
NA18855	23.325
NA18856	23.67
NA18857	22.335
NA18859	23.33
NA18859	23.5
NA18860	24.03
NA18861	22.74
NA18862	23.715
NA18862	23.56
NA18863	22.435
NA18870	25.05
NA18871	22.195
NA18872	22.62
NA18913	23.885
NA18914	24.005
NA18940	25.56
NA18942	25.865
NA18943	25.37
NA18944	25.185
NA18945	26.46
NA18947	25.905
NA18948	23.46
NA18949	23.775
NA18951	25.41
NA18951	25.015
NA18952	23.735
NA18953	26.13
NA18956	25.205
NA18959	24.445
NA18960	25.28
NA18961	24.045
NA18964	23.135
NA18965	23.66
NA18966	24.545
NA18967	25.445
NA18968	24.04
NA18969	24.435
NA18970	24.835
NA18971	26.325
NA18972	25.055
NA18973	26.41
NA18974	26.67
NA18975	24.97
NA18976	25.52
NA18978	24.67
NA18980	25.095
NA18981	25.34
NA18987	25.82
NA18990	24.885
NA18991	26.415
NA18992	26.415
NA18994	26.18
NA18995	24.81
NA18995	25.405
NA18997	25.995
NA18998	26.97
NA18999	25.11
NA19000	27.89
NA19003	25.305
NA19005	24.84
NA19007	24.44
NA19092	23.425
NA19094	22.72
NA19098	21.58
NA19100	23.085
NA19101	22.785
NA19102	23.38
NA19103	24.025
NA19116	23.32
NA19119	23.735
NA19120	23.865
NA19127	23.78
NA19128	22.64
NA19130	23.19
NA19131	22.95
NA19138	22.04
NA19140	25.625
NA19142	23.295
NA19143	22.16
NA19144	23.825
NA19154	23.195
NA19159	23.635
NA19161	24.445
NA19171	24.63
NA19172	22.415
NA19173	24.31
NA19192	25.105
NA19193	22.065
NA19194	22.655
NA19201	23.89
NA19203	24.22
NA19204	22.035
NA19205	23.71
NA19206	24.415
NA19207	24.445
NA19208	22.17
NA19209	22.435
NA19210	23.91
NA19211	23.575
NA19221	23.425
NA19223	22.265
NA19238	23.175
NA19238	23.05
NA19240	22.58
NA21301	24.88
NA21302	24.7733
NA21309	23.97
NA21310	24.975
NA21312	24.41
NA21316	24.905
NA21317	24.27
NA21360	24.83
NA21362	27.785
NA21362	22.8433
NA21363	18.1533
NA21363	24.2433
NA21365	24.7833
NA21366	24.9367
NA21381	24.45
NA21383	23.4133
NA21384	24.72
NA21386	23.895
NA21387	20.915
NA21387	22.5833
NA21388	23.5867
NA21390	23.91
NA21391	22.4867
NA21400	22.095
NA21401	22.5967
NA21401	24.03
NA21402	24.26
NA21404	23.18
NA21423	23.855
NA21424	23.31
NA21438	22.435
NA21438	24.155
NA21442	23.97
NA21443	23
NA21447	22.785
NA21457	25.285
NA21476	23.6133
NA21479	21.135
NA21479	23
NA21480	24.35
NA21487	24.31
NA21488	22.01
NA21488	23.2867
NA21489	22.4567
NA21490	22.54
NA21493	24.7067
NA21494	23.53
NA21509	22.87
NA21512	23.3567
NA21513	23.7
NA21514	22.46
NA21522	25.6333
NA21522	24.39
NA21526	23.1233
NA21581	23.12
NA21583	25.19
NA21599	24.335
NA21600	23.9933
NA21608	24.965
NA21614	24.58
NA21615	22.235
NA21634	23.855
NA21635	24.3
NA21636	23.055
NA21647	17.5
NA21648	21.99
NA21689	23.965
NA21716	25.24
NA21718	23.6067
NA21718	24.1167
NA21768	23.725
NA07348	27.675
NA12750	25.96
NA17971	21.6
NA17972	22.35
NA17973	20.77
NA17974	21.265
NA17987	21.8
NA17988	21.61
NA17989	21.7
NA17992	18.24
NA17993	23.215
NA17995	22.29
NA17996	21.21
NA17997	24.475
NA17998	22.185
NA17999	21.305
NA18103	21.9
NA18105	24.13
NA18107	21.005
NA18108	23.445
NA18109	22.98
NA18112	22.58
NA18114	22.675
NA18117	22.885
NA18118	22.31
NA18120	21.63
NA18125	21.21
NA18128	20.405
NA18129	19.425
NA18131	19.665
NA18132	20.515
NA18133	20.915
NA18134	21.185
NA18135	23.08
NA18136	20.56
NA18138	22.295
NA18143	21.93
NA18144	22.57
NA18146	21.165
NA18147	23.16
NA18148	21.72
NA18149	21.925
NA18150	22.6
NA18151	21.515
NA18152	20.895
NA18153	21.345
NA18156	21.96
NA18157	21.205
NA18158	21.67
NA18159	21.48
NA18160	23.01
NA18161	21.5
NA18162	23.24
NA18163	24.325
NA18166	21.565
NA18502	26.87
NA18505	24.785
NA18508	24.065
NA18515	25.795
NA18521	26.365
NA18670	19.745
NA18685	22.055
NA18689	22.46
NA18694	22.605
NA18696	23.575
NA18702	18.55
NA18704	22.52
NA18854	26.67
NA18856	24.965
NA18858	24.98
NA18912	25.735
NA18912	25.39
NA19093	23.81
NA19099	23.575
NA19129	25.365
NA19132	24.77
NA19137	24.78
NA19139	24.185
NA19141	23.935
NA19145	23.795
NA19152	23.82
NA19153	26.545
NA19160	24.535
NA19200	22.28
NA19202	25.635
NA19222	25.41
NA19239	24.755
NA19470	18.74
NA19471	23.635
NA19472	22.435
NA19473	23.72
NA19474	27.83
NA19625	22.155
NA19648	25.125
NA19648	21.0667
NA19649	25.445
NA19649	22.2667
NA19651	23.845
NA19651	20.3333
NA19652	26.17
NA19652	22.0333
NA19653	25.53
NA19654	19.3
NA19655	21.2333
NA19656	23.6
NA19657	22.1667
NA19658	22.175
NA19658	19.6667
NA19659	24.61
NA19660	24.63
NA19660	20.1333
NA19661	23.435
NA19661	20.7
NA19663	24.03
NA19663	21.5
NA19664	19.5
NA19665	24.765
NA19669	21.5
NA19670	22.99
NA19671	26.07
NA19672	20.5
NA19675	27.315
NA19675	22.1667
NA19676	23.51
NA19676	19.0667
NA19677	28.03
NA19678	25.9
NA19678	22
NA19679	21.2333
NA19680	26.35
NA19681	19.8667
NA19682	22.725
NA19682	19.5333
NA19683	22.11
NA19684	23.285
NA19684	19.7667
NA19685	23.71
NA19685	20.4667
NA19686	23.83
NA19700	17.035
NA19701	21.39
NA19702	22.15
NA19703	22.44
NA19704	21.625
NA19705	23.7
NA19707	23.15
NA19708	22.145
NA19711	22.28
NA19712	23.195
NA19713	21.91
NA19714	23.895
NA19716	23.405
NA19716	20.7667
NA19717	19.6333
NA19717	25.525
NA19717	21.4
NA19718	24.275
NA19719	20.4667
NA19720	19.8333
NA19722	21.82
NA19722	19.7667
NA19723	24.06
NA19723	21.7333
NA19724	23.255
NA19725	24.135
NA19725	21.2333
NA19726	23.635
NA19726	20.7
NA19727	24.565
NA19728	19.5
NA19729	19.6333
NA19730	23.01
NA19731	22.1333
NA19732	23.385
NA19732	19.9667
NA19733	24.75
NA19734	20.5
NA19735	20.3667
NA19737	21.2
NA19738	20.4333
NA19740	20.3667
NA19741	21.9
NA19746	23.21
NA19746	20.0667
NA19747	25.73
NA19747	22.2667
NA19749	23.925
NA19749	20.7
NA19750	21.7
NA19751	22.545
NA19752	21.1333
NA19753	20.9333
NA19755	23.915
NA19755	21.2
NA19756	22.89
NA19756	20.1667
NA19757	23.525
NA19758	24.93
NA19758	20.6667
NA19759	24.11
NA19759	20.8333
NA19760	23.56
NA19761	24.765
NA19761	22.1667
NA19762	20.8667
NA19764	21.7667
NA19770	20.9667
NA19771	21.5333
NA19773	23.41
NA19773	20.1333
NA19774	25.42
NA19774	21.7667
NA19775	23.645
NA19776	23.23
NA19776	20.0333
NA19777	23.87
NA19777	20.9
NA19779	23.6333
NA19780	24.35
NA19780	21.7333
NA19781	25.04
NA19782	24.88
NA19782	21.7333
NA19783	24.565
NA19783	21.6
NA19784	24.545
NA19785	25.05
NA19785	21.7
NA19786	23.675
NA19786	20.3
NA19788	23.91
NA19788	20.7667
NA19789	21.4
NA19790	24.065
NA19792	20.4667
NA19794	24.225
NA19794	19.8
NA19795	23.84
NA19795	20.8333
NA19796	23.495
NA19818	24.23
NA19819	23.63
NA19828	18.475
NA19834	23.485
NA19835	23.63
NA19836	24.82
NA19900	22.395
NA19901	17.35
NA19902	17.465
NA19904	17.78
NA19908	16.07
NA19909	23.735
NA19914	18.83
NA19915	23.72
NA19916	18.83
NA19917	17.185
NA19918	21.895
NA19920	23.085
NA19921	22.225
NA19982	17.11
NA19983	22.3
NA19985	16.9
NA20126	24.22
NA20127	16.82
NA20128	24.35
NA20129	23.21
NA20276	22.265
NA20277	17.225
NA20278	23.505
NA20279	22.295
NA20281	23.145
NA20282	21.88
NA20284	22.885
NA20287	21.055
NA20288	23.34
NA20289	24.66
NA20290	23.145
NA20291	22.835
NA20292	18.665
NA20294	17.98
NA20295	22.95
NA20296	22.5
NA20297	21.97
NA20299	21.65
NA20300	22.015
NA20301	21.98
NA20302	21.605
NA20314	23.385
NA20316	17.86
NA20317	18.355
NA20319	22.05
NA20322	23.06
NA20332	16.88
NA20333	23.42
NA20334	23.19
NA20335	22.865
NA20336	23
NA20337	21.495
NA20340	18.56
NA20341	22.45
NA20342	22.78
NA20343	18.005
NA20344	22.045
NA20345	24.405
NA20346	23.615
NA20347	19.52
NA20348	23.455
NA20349	23.055
NA20350	18.77
NA20356	24.205
NA20357	25.695
NA20358	23.675
NA20359	23.615
NA20360	21.78
NA20363	21.525
NA20364	22.35
NA20845	24.1
NA20846	25.13
NA20847	24.435
NA20849	25.81
NA20850	24.55
NA20851	24.885
NA20852	25.33
NA20853	20.64
NA20854	18.3
NA20856	25.135
NA20858	23.67
NA20859	25.855
NA20861	24.785
NA20862	23.75
NA20866	23.46
NA20869	24.905
NA20870	24.325
NA20871	23.9
NA20872	23.75
NA20873	23.25
NA20874	19.04
NA20875	20.88
NA20876	24.895
NA20877	24.015
NA20879	25.535
NA20881	23.06
NA20882	21.595
NA20883	24.96
NA20884	23.495
NA20885	23.02
NA20886	23.135
NA20887	23.155
NA20888	22.83
NA20889	21.2
NA20890	18.465
NA20891	23.075
NA20892	24.265
NA20894	25.135
NA20895	22.905
NA20896	25.175
NA20897	24.33
NA20898	23.55
NA20899	24.58
NA20900	22.565
NA20901	24.09
NA20902	22.98
NA20903	17.68
NA20904	17.93
NA20906	24.825
NA20907	24.685
NA20908	25.08
NA20909	23.265
NA20910	23.91
NA20911	23.395
NA21086	24.185
NA21088	24.85
NA21089	22.545
NA21090	22.94
NA21091	22.51
NA21092	21.08
NA21094	23.7
NA21097	25.26
NA21098	24.255
NA21099	24.895
NA21100	24.18
NA21101	25.22
NA21102	23.94
NA21103	24.54
NA21104	24.555
NA21105	22.395
NA21106	23.61
NA21107	22.865
NA21108	20.22
NA21109	19.285
NA21111	18.43
NA21112	20.71
NA21113	17.84
NA21115	18.9
NA21116	18.5
NA21117	24.32
NA21118	23.85
NA21119	24.26
NA21121	23.03
NA21123	23.045
NA21125	20.24
NA21137	20.455
NA21141	21.785
NA21142	21.555
NA21143	22.2
NA21144	20.73
NA21295	23.835
NA21297	23.855
NA21300	24.105
NA21306	19.235
NA21314	24.175
NA21318	25.45
NA21320	24.39
NA21333	24.87
NA21336	25.82
NA21339	20.3
NA21352	23.745
NA21353	25.28
NA21355	19.37
NA21356	26.56
NA21357	22.885
NA21364	25.825
NA21367	18.32
NA21368	19.355
NA21370	25.395
NA21371	25.175
NA21378	18.475
NA21379	23.98
NA21405	24.33
NA21408	24.3
NA21414	23.56
NA21415	25.155
NA21417	24.83
NA21418	19.705
NA21420	25.305
NA21421	23.69
NA21434	26.375
NA21435	25.92
NA21436	25.075
NA21448	24.285
NA21451	20.6
NA21473	24.07
NA21491	25.075
NA21510	23.11
NA21517	23.375
NA21519	25.285
NA21520	17.41
NA21521	24.84
NA21528	23.31
NA21529	24.15
NA21573	25.03
NA21574	24.11
NA21575	20.42
NA21576	24.825
NA21577	21.14
NA21578	24.575
NA21582	24.8
NA21587	25.25
NA21596	24.63
NA21597	19.14
NA21611	23.04
NA21613	23.615
NA21616	24.985
NA21617	24.155
NA21619	23.075
NA21620	24.01
NA21631	25.23
NA21632	18.95
NA21649	24.665
NA21650	24.055
NA21678	26.19
NA21682	24.845
NA21683	25.64
NA21685	18.745
NA21693	23.825
NA21719	19.62
NA21722	25.415
NA21723	24.75
NA21733	18.305
NA21738	18.66
NA21739	19.22
NA21740	26.095
NA21741	24.935
NA21742	21.79
NA21743	24.705
NA21744	24.905
NA21774	24.535
NA21776	24.375
NA21784	25.355
NA21825	24.51
NA21826	25.025
NA20502	21.3233
NA20503	22.22
NA20504	20.17
NA20505	21.38
NA20506	20.9567
NA20507	21.4633
NA20508	22.74
NA20509	24.65
NA20510	22.8467
NA20512	21.2233
NA20513	21.2467
NA20514	21.8267
NA20515	20.7633
NA20516	24.2167
NA20517	22.3767
NA20518	21.92
NA20519	21.1833
NA20520	22.0333
NA20521	22.37
NA20522	23.6
NA20524	22.3033
NA20525	22.53
NA20526	22.8567
NA20527	21.6867
NA20528	22.3433
NA20529	22.3767
NA20530	21.5367
NA20531	22.39
NA20532	24.37
NA20533	21.42
NA20534	23.0467
NA20535	22.5533
NA20536	22.33
NA20537	22.5533
NA20538	21.34
NA20539	21.2367
NA20540	21.2733
NA20541	20.9467
NA20542	22.69
NA20543	22.0567
NA20544	21.0233
NA20581	20.94
NA20582	21.7
NA20585	22.2833
NA20586	21.74
NA20587	22.0067
NA20588	22.0433
NA20589	22.1867
NA20752	22.3733
NA20753	21.8
NA20754	21.3633
NA20755	21.62
NA20756	22.2367
NA20757	21.4867
NA20758	23.0933
NA20759	23.63
NA20760	23.81
NA20761	24.1767
NA20762	21.0267
NA20763	21.3967
NA20764	22.5567
NA20765	23.2333
NA20766	24.42
NA20767	21.9667
NA20768	21.9267
NA20769	22.6767
NA20770	20.7867
NA20771	22.1267
NA20772	22.14
NA20773	22.2533
NA20774	22.2633
NA20775	21.31
